# Supplementary material for: FASN Is a Biomarker Enriched in Malignant Glioma-Derived Extracellular Vesicles
Source: Int J Mol Sci. 2020 Mar 12;21(6):1931. doi: 10.3390/ijms21061931 (PMC7139767; doi:10.3390/ijms21061931)
Supplement: Supplementary file 1 [file ijms-21-01931-s001.zip]

Archive with 1 entries (1 files):
- ijms-735403-supplementary.xlsx
