# Supplementary material for: FASN Is a Biomarker Enriched in Malignant Glioma-Derived Extracellular Vesicles
Source: Int J Mol Sci. 2020 Mar 12;21(6):1931. doi: 10.3390/ijms21061931 (PMC7139767; doi:10.3390/ijms21061931)
Supplement: Supplementary file 1 [file ijms-21-01931-s001.zip › ijms-735403-supplementary.xlsx]

## Sheet: Tabelle1
	Laser settings
	Laser (nm)	used Power (mW)	max. Power (mW)	Filter	nm
	405	175	175	Channel07, PacificBlue	435-505
	488	145	400	Channel02, FITC	480-560
	561	90	200	Channel03, PE	560-595
	642	55	150	Channel11, AF647	642-745
	785 (SSC)	2.81	70	Channel06, SSC	756-780
	Compensation Matrix
		Ch1	Ch2	Ch3	Ch4	Ch5	Ch6	Ch7	Ch8	Ch9	Ch10	Ch11	Ch12
	Ch1	1	0.03	0.052	0.048	0	0	0.047	0	0	0	0.008	0
	Ch2	0.03	1	0.087	0.039	0	0	0.033	0	0	0	0.017	0
	Ch3	0	0.127	1	0.215	0	0	0.012	0	0.022	0	0.006	0
	Ch4	0	0.058	0.479	1	0	0	0.011	0	0	0	0.005	0
	Ch5	0	0.02	0.146	0.519	1	0	0.028	0	0	0	0.176	0
	Ch6	0.03	0.029	0.052	0.098	0	1	0.007	0	0	0	0.025	0
	Ch7	0.071	0.021	0.013	0.006	0	0	1	0	0.025	0	0.06	0
	Ch8	0	0.127	0.016	0.009	0	0	0.173	1	0.039	0	0.031	0
	Ch9	0	0.019	0.324	0.024	0	0	0.024	0	1	0	0.026	0
	Ch10	0	0.012	0.133	0.145	0	0	0.014	0	0.036	1	0.02	0
	Ch11	0	0.011	0.027	0.076	0	0	0.019	0	0.023	0	1	0
	Ch12	0.003	0.005	0.004	0.015	0	0	0.039	0	0.025	0	0.142	1
